# Supplementary material for: Subconjunctival injection of human umbilical cord mesenchymal stem cells alleviates experimental allergic conjunctivitis via regulating T cell response
Source: Stem Cell Res Ther. 2023 Oct 2;14:281. doi: 10.1186/s13287-023-03484-4 (PMC10546642; doi:10.1186/s13287-023-03484-4)
Supplement: Supplementary file 1 — Additional file 1. Table S1: Antibodies for identifying the differentiation of Th0 into Th2 cells. Table S2: Primers for analysis of expression levels of the cytokines and the differentiation-related genes of Th0 cells. [file 13287_2023_3484_MOESM1_ESM.xlsx]

## Sheet: Supplementary Table 1
Antibody name	Manufacturer	Catalog #	Resource	Dilution
Anti-CD4Anti-body[RM1013]	abcam	ab288724	Rabbit	1:200
Anti-IL-10 antibody (ab9969)	abcam	ab9969	Rabbit	1:200
Purified anti-mouse IL-5 Antibody	BioLegend	504301	Mouse	1:200
Purified anti-mouse IL-4 Antibody	BioLegend	504101	Mouse	1:200
Purified anti-mouse IL-13 Antibody	Santa Cruz	sc-393365	Mouse	1:200
Purified anti-mouse IFN-γ Antibody	Santa Cruz	sc-12755	Mouse	1:200
Purified anti-mouse IL-17 Antibody	Santa Cruz	sc-374218	Mouse	1:200
FoxP3 (D6O8R) Rabbit mAb	Cell Signaling Technology	#13282	Rabbit	1:200
Cytokeratin 7 rabbit polyclonal antibody	Servicebio	GB11225-100	Mouse	1:400

## Sheet: Supplementary Table 2
Primer name	Primer sequence		Species
Gapdh	forward	GCTTGTCATCAACGGGAA	mouse
	reverse	CCAGTAGACTCCACGACATA
Gata3	forward	ACTGAGAGAGCGAGACATAG	mouse
	reverse	TCTTCCGATCACCTGAGTAG
Rorc	forward	CTGGAGGAAGGACAACTTTC	mouse
	reverse	CTAGGGATACCACCCTTCATA
Foxp3	forward	TCACCTATGCCACCCTTAT	mouse
	reverse	GGCGAACATGCGAGTAAA
Tnf-α	forward	GTCTACTCCCAGGTTCTCTT	mouse
	reverse	GGTTGACTTTCTCCTGGTATG
Il-1β	forward	GGGCAACCACTTACCTATTT	mouse
	reverse	TCTAGAGAGTGCTGCCTAAT
Il-4	forward	GTCATCCTGCTCTTCTTTCTC	mouse
	reverse	TTCTCCTGTGACCTCGTT
Il-5	forward	AGCAATGAGACGATGAGGCT	mouse
	reverse	AGCATTTCCACAGTACCCCC
Il-6	forward	GGATGTCTGTAGCTCATTCTG	mouse
	reverse	CAACTGGATGGAAGTCTCTTG
Il-13	forward	AGCTGAGCAACATCACAC	mouse
	reverse	ATCCAGGGCTACACAGAA
Il-10	forward	TGAATTCCCTGGGTGAGA	mouse
	reverse	CCACTGCCTTGCTCTTATT
Tgf-β1	forward	GAACCAAGGAGACGGAATAC	mouse
	reverse	GGCTGATCCCGTTGATTT
Pik3r2	forward	ACTCACCTTCTGCTCCGTTG	human
	reverse	TCATACTCGCGGCTCTTGTC
Fpr1	forward	TCCAGCTTCGTCTCACCTTG	human
	reverse	CTATCATTTCCCACCCTGACCA
Serpina3	forward	CCTGAGGCAGAGTTGAGAATG	human
	reverse	TCAGGGGCCTTCAGGACTAA
Tnfaip6	forward	AGATGACCCAGGTTGCTTGG	human
	reverse	GGAAACCTCCAGCTGTCACT
Crispld2	forward	CCCTGCGGAGAGCTCAAG	human
	reverse	AGTGAGACTCGTTGTGCTGG
Egr1	forward	CATCTGCATGCGCAACTTCA	human
	reverse	TTCTTGTCCTTCTGCCGCAA
Gapdh	forward	ACATCGCTCAGACACCATG	human
	reverse	TGTAGTTGAGGTCAATGAAGGG
